# Supplementary material for: Renal Tissue Thawed for 30 Minutes Is Still Suitable for Gene Expression Analysis
Source: PLoS One. 2014 Mar 31;9(3):e93175. doi: 10.1371/journal.pone.0093175 (PMC3970958; doi:10.1371/journal.pone.0093175)
Supplement: Table S1 — Differentially expressed genes at the time points 5 min, 15 min and 30 min compared with 0 min. (XLSX) [file pone.0093175.s001.xlsx]

## Sheet: Sheet1
Table S1. Differentially expressed genes at the time points 5min, 15min and 30min compared with 0min.
Column #	Transcript ID	gene_assignment	Gene Symbol	RefSeq	Mean(0min)	Mean(5min)	Mean(15min)	Mean(30min)	Ratio(0min vs. 5min)	Fold-Change(0min vs. 5min)	Fold-Change(0min vs. 5min) (Description)	Ratio(0min vs. 15min)	Fold-Change(0min vs. 15min)	Fold-Change(0min vs. 15min) (Description)	Ratio(0min vs. 30min)	Fold-Change(0min vs. 30min)	Fold-Change(0min vs. 30min) (Description)
24953	17404254	NR_040544 // 4930433B08Rik // RIKEN cDNA 4930433B08 gene // 3|3 // 73959	4930433B08Rik	NR_040544	4.02916	5.05229	4.87926	4.32619	0.49205	-2.03231	0min down vs 5min	0.554746	-1.80263	0min down vs 15min	0.81393	-1.22861	0min down vs 30min
24497	17399843	NR_033593 // 4930529C04Rik // RIKEN cDNA 4930529C04 gene // 3 F1|3 // 619677	4930529C04Rik	NR_033593	3.32124	4.85585	4.85074	4.42076	0.345173	-2.89709	0min down vs 5min	0.346398	-2.88685	0min down vs 15min	0.466672	-2.14283	0min down vs 30min
15771	17312669	NM_001177533 // Apol11a // apolipoprotein L 11a // 15 E1|15 // 626615 /// ENSMUST000001	Apol11a	NM_001177533	3.51109	2.14039	2.19551	2.78963	2.58596	2.58596	0min up vs 5min	2.48902	2.48902	0min up vs 15min	1.64884	1.64884	0min up vs 30min
27781	17432736	AK089842 // C230088H06Rik // RIKEN cDNA C230088H06 gene // --- // 320691	C230088H06Rik	AK089842	6.12641	7.33428	6.48699	5.87647	0.432907	-2.30997	0min down vs 5min	0.778853	-1.28394	0min down vs 15min	1.18916	1.18916	0min up vs 30min
20485	17359285	ENSMUST00000164291 // Cyp2c29 // cytochrome P450, family 2, subfamily c, polypeptide 29	Cyp2c29	ENSMUST00000164291	3.72935	4.9801	4.52564	4.34893	0.42023	-2.37965	0min down vs 5min	0.575831	-1.73662	0min down vs 15min	0.650865	-1.53642	0min down vs 30min
20484	17359274	NR_033614 // Cyp2c53-ps // cytochrome P450, family 2, subfamily c, polypeptide 53-ps //	Cyp2c53-ps	NR_033614	3.33883	4.40418	3.19397	4.00781	0.477857	-2.09268	0min down vs 5min	1.10562	1.10562	0min up vs 15min	0.628948	-1.58996	0min down vs 30min
35473	17507834	ENSMUST00000066416 // Defb38 // defensin beta 38 // 8 A1.3|8 // 360212 /// NM_183036 //	Defb38	ENSMUST00000066416	2.56006	3.72953	3.76799	3.24439	0.444583	-2.2493	0min down vs 5min	0.432889	-2.31006	0min down vs 15min	0.622296	-1.60695	0min down vs 30min
35474	17507839	NM_183038 // Defb39 // defensin beta 39 // 8 A1.3|8 // 360214 /// ENSMUST00000075504 //	Defb39	NM_183038	3.53743	4.81276	4.15233	4.06898	0.41313	-2.42055	0min down vs 5min	0.652974	-1.53146	0min down vs 15min	0.691809	-1.44549	0min down vs 30min
34662	17499602	NM_054074 // Defb6 // defensin beta 6 // 8 A1.3|8 // 116746 /// ENSMUST00000063112 // D	Defb6	NM_054074	4.06147	5.31414	4.72066	4.9288	0.419673	-2.38281	0min down vs 5min	0.633235	-1.57919	0min down vs 15min	0.54816	-1.82428	0min down vs 30min
35966	17512628	ENSMUST00000150001 // Dpep2 // dipeptidase 2 // 8 D3|8 // 319446 /// ENSMUST00000149057	Dpep2	ENSMUST00000150001	5.62646	7.32528	8.03486	6.88003	0.30804	-3.24633	0min down vs 5min	0.188365	-5.30884	0min down vs 15min	0.41941	-2.3843	0min down vs 30min
15046	17305524	ENSMUST00000159175 // Ear10 // eosinophil-associated, ribonuclease A family, member 10	Ear10	ENSMUST00000159175	2.75527	4.0018	3.53055	3.40211	0.42146	-2.37271	0min down vs 5min	0.584273	-1.71153	0min down vs 15min	0.638676	-1.56574	0min down vs 30min
18265	17337697	NM_001251916 // Esp3 // exocrine gland-secreting peptide 3 // 17 B // 100126766 /// AB3	Esp3	NM_001251916	3.16383	4.4138	3.44458	2.70649	0.420458	-2.37836	0min down vs 5min	0.823164	-1.21482	0min down vs 15min	1.37301	1.37301	0min up vs 30min
37760	17531315	NM_001008428 // Fbxw20 // F-box and WD-40 domain protein 20 // 9 F2|9 // 434440 /// ENS	Fbxw20	NM_001008428	4.62625	5.69601	5.2657	4.5702	0.476396	-2.09909	0min down vs 5min	0.641957	-1.55774	0min down vs 15min	1.03961	1.03961	0min up vs 30min
10881	17268079	XM_001474160 // Gm11546 // predicted gene 11546 // 11 D|11 // 544807	Gm11546	XM_001474160	2.95991	4.45001	4.31138	4.04044	0.355989	-2.80908	0min down vs 5min	0.391893	-2.55172	0min down vs 15min	0.472854	-2.11482	0min down vs 30min
27495	17429600	NM_001099309 // Gm12887 // predicted gene 12887 // 4 D2.2|4 // 666927 /// ENSMUST000001	Gm12887	NM_001099309	3.92133	5.13202	3.88224	3.54811	0.432064	-2.31447	0min down vs 5min	1.02747	1.02747	0min up vs 15min	1.29525	1.29525	0min up vs 30min
26671	17421290	NM_001034101 // Gm13119 // predicted gene 13119 // 4 E1|4 // 433779 /// ENSMUST00000094	Gm13119	NM_001034101	3.6353	2.2715	3.90449	3.27421	2.57364	2.57364	0min up vs 5min	0.82979	-1.20512	0min down vs 15min	1.2844	1.2844	0min up vs 30min
22652	17380572	NR_038101 // Gm14327 // predicted gene 14327 // 2 H4|2 // 665205	Gm14327	NR_038101	6.11347	4.9786	5.68638	5.50704	2.196	2.196	0min up vs 5min	1.34452	1.34452	0min up vs 15min	1.52249	1.52249	0min up vs 30min
32290	17477018	XR_142229 // Gm17768 // zinc finger protein 700-like // 7|7 // 100045125	Gm17768	XR_142229	3.87139	4.9851	5.01429	4.82816	0.462106	-2.16401	0min down vs 5min	0.452848	-2.20825	0min down vs 15min	0.515211	-1.94095	0min down vs 30min
24171	17396257	XR_142019 // Gm17771 // zinc finger protein 320-like // 3|3 // 100046095	Gm17771	XR_142019	2.07643	3.1859	3.65809	2.6891	0.463463	-2.15767	0min down vs 5min	0.334097	-2.99315	0min down vs 15min	0.653987	-1.52908	0min down vs 30min
6658	17225113	XR_106066 // Gm19524 // predicted gene, 19524 // --- // 100503045	Gm19524	XR_106066	4.83474	3.55929	4.38355	3.88377	2.42075	2.42075	0min up vs 5min	1.36717	1.36717	0min up vs 15min	1.93318	1.93318	0min up vs 30min
8192	17240098	NM_011509 // Gm3258 // predicted gene 3258 // 10 A4 // 100041294	Gm3258	NM_011509	3.5692	4.6843	5.23199	4.92783	0.461659	-2.1661	0min down vs 5min	0.315828	-3.16628	0min down vs 15min	0.389953	-2.56441	0min down vs 30min
31902	17473948	NM_001038676 // Gm4745 // predicted gene 4745 // 7 A1|7 // 194588 /// ENSMUST0000006974	Gm4745	NM_001038676	4.87468	3.81755	4.36843	3.85275	2.08079	2.08079	0min up vs 5min	1.42035	1.42035	0min up vs 15min	2.03064	2.03064	0min up vs 30min
37981	17533332	NM_001114529 // Gm4906 // predicted gene 4906 // X A1.1|X // 236663 /// ENSMUST00000091	Gm4906	NM_001114529	3.80867	4.81093	4.47516	4.70188	0.499217	-2.00314	0min down vs 5min	0.63004	-1.5872	0min down vs 15min	0.538416	-1.8573	0min down vs 30min
38801	17540173	NM_001085517 // Gm5132 // predicted gene 5132 // X A1.1|X // 333452 /// ENSMUST00000105	Gm5132	NM_001085517	4.77717	6.03242	5.96186	6.37624	0.418921	-2.38709	0min down vs 5min	0.439918	-2.27315	0min down vs 15min	0.33009	-3.02947	0min down vs 30min
37954	17533177	XM_488314 // Gm5751 // predicted gene 5751 // X A1.1|X // 436188	Gm5751	XM_488314	5.26468	6.29959	5.8969	5.48986	0.488047	-2.04898	0min down vs 5min	0.645187	-1.54994	0min down vs 15min	0.85549	-1.16892	0min down vs 30min
38266	17535910	NM_001099306 // Gm6890 // predicted gene 6890 // X A7.3|X // 628518 /// ENSMUST00000114	Gm6890	NM_001099306	3.05163	4.63187	3.33151	3.78785	0.334428	-2.99018	0min down vs 5min	0.82366	-1.21409	0min down vs 15min	0.60031	-1.6658	0min down vs 30min
30324	17459347	M33992 // Igkv15-103 // immunoglobulin kappa chain variable 15-103 // 6 C1|6 30.0 cM //	Igkv15-103	M33992	9.2424	10.7026	9.51044	8.99605	0.363449	-2.75142	0min down vs 5min	0.830448	-1.20417	0min down vs 15min	1.1862	1.1862	0min up vs 30min
5394	17211423	ENSMUST00000070223 // Khdc1c // KH domain containing 1C // 1 A4|1 // 433278 /// ENSMUST	Khdc1c	ENSMUST00000070223	4.06568	5.08414	4.9815	4.71979	0.493643	-2.02576	0min down vs 5min	0.530042	-1.88664	0min down vs 15min	0.635468	-1.57364	0min down vs 30min
17684	17331888	NM_001191018 // Krtap22-2 // keratin associated protein 22-2 // 16 C3.3|16 // 68740	Krtap22-2	NM_001191018	3.96669	5.13432	4.19953	4.90466	0.445154	-2.24642	0min down vs 5min	0.850962	-1.17514	0min down vs 15min	0.521967	-1.91583	0min down vs 30min
31608	17471011	ENSMUST00000144205 // LOC100048117 // glyceraldehyde-3-phosphate dehydrogenase-like //	LOC100048117	ENSMUST00000144205	5.65012	4.61403	4.77849	4.67013	2.05066	2.05066	0min up vs 5min	1.82973	1.82973	0min up vs 15min	1.97245	1.97245	0min up vs 30min
27967	17434807	XR_141658 // LOC100862549 // uncharacterized LOC100862549 // --- // 100862549	LOC100862549	XR_141658	2.91698	3.9575	3.35177	2.53845	0.486152	-2.05697	0min down vs 5min	0.739805	-1.35171	0min down vs 15min	1.30001	1.30001	0min up vs 30min
14246	17299152	XM_904838 // LOC666692 // disks large homolog 5-like // 14 C1|14 // 666692 /// ENSMUST0	LOC666692	XM_904838	3.71521	5.17482	4.70386	5.44343	0.363592	-2.75034	0min down vs 5min	0.503952	-1.98432	0min down vs 15min	0.301824	-3.31319	0min down vs 30min
19449	17349549	NR_035472 // Mir1949 // microRNA 1949 // --- // 100316700	Mir1949	NR_035472	5.50311	4.49789	5.90647	5.31269	2.00724	2.00724	0min up vs 5min	0.756094	-1.32259	0min down vs 15min	1.14109	1.14109	0min up vs 30min
35056	17503116	NR_029740 // Mir23a // microRNA 23a // 8|8 // 387216	Mir23a	NR_029740	5.32172	6.48305	6.00351	5.88862	0.447098	-2.23665	0min down vs 5min	0.623389	-1.60414	0min down vs 15min	0.675065	-1.48134	0min down vs 30min
33807	17491712	NR_037209 // Mir344d-3 // microRNA 344d-3 // --- // 100526543	Mir344d-3	NR_037209	2.81648	4.43622	3.74458	4.01074	0.325394	-3.07319	0min down vs 5min	0.525549	-1.90277	0min down vs 15min	0.437009	-2.28828	0min down vs 30min
7378	17232910	NR_039554 // Mir3473b // microRNA 3473b // 10|10 22.64 cM // 100628609 /// NR_039554 //	Mir3473b	NR_039554	4.27595	5.49971	4.33981	4.35932	0.428165	-2.33555	0min down vs 5min	0.956705	-1.04525	0min down vs 15min	0.94385	-1.05949	0min down vs 30min
33713	17491335	NM_153067 // Mrgpra3 // MAS-related GPR, member A3 // 7 B4|7 // 233222 /// ENSMUST00000	Mrgpra3	NM_153067	4.5849	3.37093	3.90761	4.29184	2.31974	2.31974	0min up vs 5min	1.59913	1.59913	0min up vs 15min	1.22523	1.22523	0min up vs 30min
33716	17491349	ENSMUST00000094389 // Mrgprb5 // MAS-related GPR, member B5 // 7 B4|7 // 404239 /// NM_	Mrgprb5	ENSMUST00000094389	2.73874	4.06574	3.08462	3.08462	0.398594	-2.50882	0min down vs 5min	0.786827	-1.27093	0min down vs 15min	0.786827	-1.27093	0min down vs 30min
33230	17486748	NM_145707 // Obox3 // oocyte specific homeobox 3 // 7 A2|7 // 246791 /// ENSMUST0000008	Obox3	NM_145707	5.33714	6.36016	6.29254	5.81809	0.492086	-2.03217	0min down vs 5min	0.515699	-1.93911	0min down vs 15min	0.716507	-1.39566	0min down vs 30min
21868	17372788	NM_001011759 // Olfr1031 // olfactory receptor 1031 // 2 D|2 // 257916 /// ENSMUST00000	Olfr1031	NM_001011759	4.60611	5.71759	4.85626	4.70162	0.462817	-2.16068	0min down vs 5min	0.840807	-1.18933	0min down vs 15min	0.935938	-1.06845	0min down vs 30min
18231	17337566	NM_146511 // Olfr107 // olfactory receptor 107 // 17 B1|17 // 258504 /// ENSMUST0000007	Olfr107	NM_146511	2.62277	4.07463	3.14501	3.14968	0.365549	-2.73561	0min down vs 5min	0.696292	-1.43618	0min down vs 15min	0.694038	-1.44084	0min down vs 30min
21900	17372888	NM_146638 // Olfr1151 // olfactory receptor 1151 // 2 E1|2 // 258631 /// ENSMUST0000006	Olfr1151	NM_146638	3.15977	5.40026	5.28249	4.98244	0.211614	-4.72558	0min down vs 5min	0.229614	-4.35514	0min down vs 15min	0.282698	-3.53734	0min down vs 30min
23456	17389269	NM_146907 // Olfr1282 // olfactory receptor 1282 // 2 E3|2 // 258909 /// ENSMUST0000009	Olfr1282	NM_146907	4.17963	5.36866	5.37049	4.96108	0.438596	-2.28	0min down vs 5min	0.438041	-2.28289	0min down vs 15min	0.581781	-1.71886	0min down vs 30min
22041	17374188	XM_001481332 // Olfr1285 // olfactory receptor 1285 // 2 E3|2 // 545447 /// ENSMUST0000	Olfr1285	XM_001481332	3.12923	4.19953	4.4096	3.08803	0.476222	-2.09986	0min down vs 5min	0.411691	-2.429	0min down vs 15min	1.02897	1.02897	0min up vs 30min
22050	17374212	NM_146448 // Olfr1317 // olfactory receptor 1317 // 2 F2-F3|2 // 258440 /// ENSMUST0000	Olfr1317	NM_146448	3.7056	4.72238	3.86465	2.92318	0.494218	-2.0234	0min down vs 5min	0.895612	-1.11656	0min down vs 15min	1.72001	1.72001	0min up vs 30min
7609	17234852	NM_147042 // Olfr1353 // olfactory receptor 1353 // 10 C2|10 // 259044 /// ENSMUST00000	Olfr1353	NM_147042	3.43593	4.54818	3.94582	3.7128	0.462573	-2.16182	0min down vs 5min	0.702273	-1.42395	0min down vs 15min	0.825381	-1.21156	0min down vs 30min
7079	17229970	NM_146763 // Olfr1406 // olfactory receptor 1406 // 1 H3|1 // 258758 /// ENSMUST0000007	Olfr1406	NM_146763	2.34015	3.35518	2.78758	2.42109	0.494819	-2.02094	0min down vs 5min	0.733348	-1.36361	0min down vs 15min	0.945444	-1.0577	0min down vs 30min
23246	17387710	NM_181818 // Olfr141 // olfactory receptor 141 // 2 E1|2 // 257913 /// ENSMUST000001052	Olfr141	NM_181818	4.37335	6.11788	5.21975	5.58761	0.298431	-3.35086	0min down vs 5min	0.55617	-1.79801	0min down vs 15min	0.430995	-2.32021	0min down vs 30min
36348	17516147	NM_146806 // Olfr143 // olfactory receptor 143 // 9 A5|9 // 258802 /// ENSMUST000000938	Olfr143	NM_146806	4.38896	5.48017	4.45995	4.80713	0.469368	-2.13052	0min down vs 5min	0.951985	-1.05044	0min down vs 15min	0.748373	-1.33623	0min down vs 30min
20339	17357914	NM_146691 // Olfr1467 // olfactory receptor 1467 // 19 C1|19 // 258686 /// ENSMUST00000	Olfr1467	NM_146691	4.70133	5.7789	5.28169	5.0769	0.473825	-2.11048	0min down vs 5min	0.668795	-1.49523	0min down vs 15min	0.7708	-1.29735	0min down vs 30min
20342	17357920	NM_001011842 // Olfr1474 // olfactory receptor 1474 // 19 A|19 // 258123 /// ENSMUST000	Olfr1474	NM_001011842	5.23213	6.2482	6.03729	5.82365	0.494464	-2.02239	0min down vs 5min	0.5723	-1.74733	0min down vs 15min	0.663645	-1.50683	0min down vs 30min
20345	17357928	NM_146291 // Olfr1484 // olfactory receptor 1484 // 19 C1|19 // 258288 /// ENSMUST00000	Olfr1484	NM_146291	4.43984	5.48065	5.41304	4.44144	0.486055	-2.05738	0min down vs 5min	0.509374	-1.96319	0min down vs 15min	0.998889	-1.00111	0min down vs 30min
37235	17525684	NM_207664 // Olfr151 // olfactory receptor 151 // 9 A4|9 // 406176 /// ENSMUST000001679	Olfr151	NM_207664	4.22754	5.28084	4.85022	4.93889	0.481868	-2.07526	0min down vs 5min	0.649465	-1.53973	0min down vs 15min	0.610752	-1.63733	0min down vs 30min
17589	17331245	NM_146397 // Olfr190 // olfactory receptor 190 // 16 C1.3|16 // 258392 /// ENSMUST00000	Olfr190	NM_146397	2.35947	4.19953	4.19418	2.9094	0.279311	-3.58023	0min down vs 5min	0.280348	-3.567	0min down vs 15min	0.683054	-1.46401	0min down vs 30min
36395	17516292	NM_146613 // Olfr229 // olfactory receptor 229 // 9 A5-B|9 // 258606 /// ENSMUST0000007	Olfr229	NM_146613	4.54112	3.13247	4.31868	3.3607	2.65489	2.65489	0min up vs 5min	1.16671	1.16671	0min up vs 15min	2.26642	2.26642	0min up vs 30min
30169	17458000	NM_146654 // Olfr237-ps1 // olfactory receptor 237, pseudogene 1 // 6 B2|6 // 258648 //	Olfr237-ps1	NM_146654	3.48744	4.74805	4.32803	4.18095	0.417368	-2.39597	0min down vs 5min	0.558417	-1.79078	0min down vs 15min	0.618347	-1.61721	0min down vs 30min
6155	17219758	NM_146714 // Olfr248 // olfactory receptor 248 // 1 H4|1 // 258709 /// ENSMUST000000753	Olfr248	NM_146714	4.58027	5.59615	5.28906	5.36185	0.494527	-2.02214	0min down vs 5min	0.611835	-1.63443	0min down vs 15min	0.58173	-1.71901	0min down vs 30min
10456	17263157	NM_146879 // Olfr330 // olfactory receptor 330 // 11 B1|11 // 258879 /// ENSMUST0000017	Olfr330	NM_146879	3.2239	4.43072	3.96105	4.03607	0.433224	-2.30828	0min down vs 5min	0.599923	-1.66688	0min down vs 15min	0.569524	-1.75585	0min down vs 30min
9419	17252726	ENSMUST00000108465 // Olfr397 // olfactory receptor 397 // 11 B4|11 // 258343 /// NM_14	Olfr397	ENSMUST00000108465	1.86176	2.93538	2.1371	2.73928	0.475128	-2.1047	0min down vs 5min	0.82626	-1.21027	0min down vs 15min	0.544304	-1.83721	0min down vs 30min
15145	17306341	NM_010991 // Olfr49 // olfactory receptor 49 // 14 C2|14 // 18348 /// ENSMUST0000005999	Olfr49	NM_010991	3.90369	5.00342	4.83521	4.84788	0.466605	-2.14314	0min down vs 5min	0.524307	-1.90728	0min down vs 15min	0.519725	-1.9241	0min down vs 30min
32754	17481618	NM_146738 // Olfr497 // olfactory receptor 497 // 7 E3|7 // 258733 /// ENSMUST000000764	Olfr497	NM_146738	2.65158	3.6565	2.85165	3.00083	0.498298	-2.00683	0min down vs 5min	0.870509	-1.14875	0min down vs 15min	0.78499	-1.2739	0min down vs 30min
36224	17514948	NM_011001 // Olfr58 // olfactory receptor 58 // 9 A3|9 // 18358 /// ENSMUST00000079660	Olfr58	NM_011001	3.324	4.37381	5.16405	4.79378	0.483031	-2.07026	0min down vs 5min	0.279311	-3.58023	0min down vs 15min	0.361037	-2.7698	0min down vs 30min
34092	17494214	NM_013620 // Olfr68 // olfactory receptor 68 // 7 E3|7 // 18369 /// ENSMUST00000072513	Olfr68	NM_013620	4.58861	5.70383	5.04383	5.1098	0.461622	-2.16627	0min down vs 5min	0.729401	-1.37099	0min down vs 15min	0.696801	-1.43513	0min down vs 30min
7975	17238642	ENSMUST00000077460 // Olfr763 // olfactory receptor 763 // 10 D3|10 // 258861 /// NM_14	Olfr763	ENSMUST00000077460	4.06366	5.18242	5.27878	5.10123	0.460487	-2.17161	0min down vs 5min	0.430737	-2.3216	0min down vs 15min	0.487145	-2.05278	0min down vs 30min
7992	17238681	NM_146927 // Olfr799 // olfactory receptor 799 // 10 D3|10 // 258929 /// ENSMUST0000007	Olfr799	NM_146927	3.01609	4.80201	4.25479	3.47037	0.289992	-3.44837	0min down vs 5min	0.423755	-2.35985	0min down vs 15min	0.729876	-1.3701	0min down vs 30min
8001	17238703	NM_146671 // Olfr822 // olfactory receptor 822 // 10 D3|10 // 258666 /// ENSMUST0000008	Olfr822	NM_146671	4.3584	3.30541	4.3982	4.08285	2.07483	2.07483	0min up vs 5min	0.972792	-1.02797	0min down vs 15min	1.21046	1.21046	0min up vs 30min
8799	17246464	NM_146676 // Olfr826 // olfactory receptor 826 // 10 D3|10 // 258671 /// ENSMUST0000007	Olfr826	NM_146676	3.41564	4.50579	4.07699	3.57038	0.469712	-2.12897	0min down vs 5min	0.632285	-1.58156	0min down vs 15min	0.898291	-1.11323	0min down vs 30min
37111	17524342	NR_033621 // Olfr856-ps1 // olfactory receptor 856, pseudogene 1 // 9 A3|9 // 624341	Olfr856-ps1	NR_033621	3.43316	4.44823	4.23626	4.01793	0.494802	-2.02101	0min down vs 5min	0.573116	-1.74485	0min down vs 15min	0.666757	-1.4998	0min down vs 30min
36230	17514967	NM_146903 // Olfr871 // olfactory receptor 871 // 9 A2-A5|9 // 258905 /// BC119201 // O	Olfr871	NM_146903	2.75046	4.21275	3.21686	3.27731	0.362915	-2.75547	0min down vs 5min	0.723765	-1.38166	0min down vs 15min	0.694065	-1.44079	0min down vs 30min
36332	17516110	NM_146882 // Olfr874 // olfactory receptor 874 // 9 A5|9 // 258882 /// ENSMUST000001150	Olfr874	NM_146882	3.62748	4.72889	4.1289	4.51955	0.46606	-2.14565	0min down vs 5min	0.70641	-1.41561	0min down vs 15min	0.538839	-1.85584	0min down vs 30min
36362	17516180	NM_146872 // Olfr908 // olfactory receptor 908 // 9 A5|9 // 258872	Olfr908	NM_146872	4.08962	5.663	5.41856	5.03555	0.33602	-2.97602	0min down vs 5min	0.398059	-2.51219	0min down vs 15min	0.519095	-1.92643	0min down vs 30min
36382	17516263	NM_001011812 // Olfr951 // olfactory receptor 951 // 9 A5.1|9 // 258046 /// ENSMUST0000	Olfr951	NM_001011812	3.87093	4.92805	3.83169	4.3506	0.480592	-2.08077	0min down vs 5min	1.02757	1.02757	0min up vs 15min	0.717143	-1.39442	0min down vs 30min
21851	17372744	NM_146437 // Olfr996 // olfactory receptor 996 // 2 E1|2 // 258429 /// ENSMUST000000770	Olfr996	NM_146437	2.35947	3.57198	3.2263	2.97093	0.431518	-2.3174	0min down vs 5min	0.548353	-1.82364	0min down vs 15min	0.654537	-1.5278	0min down vs 30min
33265	17487070	NM_001037168 // Psg27 // pregnancy-specific glycoprotein 27 // 7 A3|7 // 545925 /// ENS	Psg27	NM_001037168	3.42443	2.35718	3.15306	2.44248	2.09544	2.09544	0min up vs 5min	1.20695	1.20695	0min up vs 15min	1.97513	1.97513	0min up vs 30min
20792	17362412	ENSMUST00000113298 // Slc22a29 // solute carrier family 22. member 29 // 19 A|19 // 236	Slc22a29	ENSMUST00000113298	5.66735	4.45388	4.49226	4.42838	2.31895	2.31895	0min up vs 5min	2.25807	2.25807	0min up vs 15min	2.3603	2.3603	0min up vs 30min
6666	17225169	NR_028478 // Snora75 // small nucleolar RNA, H/ACA box 75 // 1|1 // 100303740	Snora75	NR_028478	7.42013	9.97907	10.4673	10.5236	0.1697	-5.89276	0min down vs 5min	0.120977	-8.26607	0min down vs 15min	0.116345	-8.59512	0min down vs 30min
27972	17434875	NM_025759 // Speer4d // spermatogenesis associated glutamate (E)-rich protein 4d // 5 A	Speer4d	NM_025759	4.8885	5.89778	5.06672	4.19953	0.496792	-2.01291	0min down vs 5min	0.883789	-1.13149	0min down vs 15min	1.61213	1.61213	0min up vs 30min
30132	17457796	M16679 // Tcrb-J // T cell receptor beta, joining region // 6 20.5 cM // 21580	Tcrb-J	M16679	4.34559	5.47137	5.09406	5.23943	0.458254	-2.1822	0min down vs 5min	0.595233	-1.68001	0min down vs 15min	0.538177	-1.85813	0min down vs 30min
31994	17474740	NM_001166716 // Vmn1r113 // vomeronasal 1 receptor 113 // 7 A3|7 // 436135 /// ENSMUST0	Vmn1r113	NM_001166716	5.45414	6.46455	5.72936	5.41818	0.496405	-2.01448	0min down vs 5min	0.826328	-1.21017	0min down vs 15min	1.02524	1.02524	0min up vs 30min
30271	17458954	NM_053236 // Vmn1r15 // vomeronasal 1 receptor 15 // 6 B3|6 // 113863 /// ENSMUST000000	Vmn1r15	NM_053236	4.58618	5.58858	4.83953	4.38419	0.49917	-2.00333	0min down vs 5min	0.838945	-1.19197	0min down vs 15min	1.15028	1.15028	0min up vs 30min
13449	17291113	NM_134237 // Vmn1r220 // vomeronasal 1 receptor 220 // 13 A3.1|13 // 171271 /// ENSMUST	Vmn1r220	NM_134237	3.45315	2.28492	2.62888	2.45113	2.24736	2.24736	0min up vs 5min	1.77064	1.77064	0min up vs 15min	2.0028	2.0028	0min up vs 30min
31186	17467296	NM_134169 // Vmn1r33 // vomeronasal 1 receptor 33 // 6 C1|6 // 171187 /// ENSMUST000001	Vmn1r33	NM_134169	2.66701	3.72627	3.18556	3.55677	0.47988	-2.08385	0min down vs 5min	0.698073	-1.43251	0min down vs 15min	0.539704	-1.85287	0min down vs 30min
30298	17459248	NM_134165 // Vmn1r37 // vomeronasal 1 receptor 37 // 6 C1|6 // 171183 /// ENSMUST000000	Vmn1r37	NM_134165	3.00736	4.54044	3.92323	3.68394	0.345539	-2.89403	0min down vs 5min	0.530025	-1.8867	0min down vs 15min	0.625645	-1.59835	0min down vs 30min
40246	17548494	NM_009488 // Vmn2r122 // vomeronasal 2, receptor, 122 // 4|4 82.5 cM // 22308 /// NM_00	Vmn2r122	NM_009488	3.98984	5.30951	3.18373	3.41519	0.400626	-2.49609	0min down vs 5min	1.74849	1.74849	0min up vs 15min	1.48931	1.48931	0min up vs 30min
29506	17450911	NM_001104626 // Vmn2r15 // vomeronasal 2, receptor 15 // 5 F|5 // 211223 /// ENSMUST000	Vmn2r15	NM_001104626	2.69168	3.75227	2.66008	2.6977	0.479436	-2.08579	0min down vs 5min	1.02214	1.02214	0min up vs 15min	0.995833	-1.00418	0min down vs 30min
32288	17477009	NM_001105058 // Vmn2r61 // vomeronasal 2, receptor 61 // 7 B3|7 // 637873 /// ENSMUST00	Vmn2r61	NM_001105058	3.62962	4.75605	3.88489	4.52849	0.458047	-2.18318	0min down vs 5min	0.837834	-1.19355	0min down vs 15min	0.536308	-1.8646	0min down vs 30min
17856	17333748	ENSMUST00000172359 // Vmn2r91 // vomeronasal 2, receptor 91 // 17 A3.2|17 // 665210	Vmn2r91	ENSMUST00000172359	1.87173	2.96589	3.01129	2.70904	0.46841	-2.13488	0min down vs 5min	0.453897	-2.20314	0min down vs 15min	0.559686	-1.78672	0min down vs 30min
13729	17293495	ENSMUST00000076195 // Zfp935 // zinc finger protein 935 // 13 B3|13 // 71508 /// NM_178	Zfp935	ENSMUST00000076195	7.27261	6.0928	6.22393	6.29351	2.26546	2.26546	0min up vs 5min	2.06863	2.06863	0min up vs 15min	1.97123	1.97123	0min up vs 30min
24515	17399917	NM_001254725 // 2310001H18Rik // RIKEN cDNA 2310001H18 gene // 3 F1|3 // 69514	2310001H18Rik	NM_001254725	4.19956	3.45507	3.13429	3.64655	1.67538	1.67538	0min up vs 5min	2.09257	2.09257	0min up vs 15min	1.46714	1.46714	0min up vs 30min
13051	17288035	XR_142046 // 2810408B13Rik // RIKEN cDNA 2810408B13 gene // --- // 76371 /// XR_142046	2810408B13Rik	XR_142046	6.19717	5.49666	5.13851	5.47533	1.62507	1.62507	0min up vs 5min	2.08298	2.08298	0min up vs 15min	1.64928	1.64928	0min up vs 30min
22696	17381039	NM_183181 // Abhd16b // abhydrolase domain containing 16B // 2 H4|2 // 241850 /// ENSMU	Abhd16b	NM_183181	5.12824	5.08292	4.05201	4.94642	1.03191	1.03191	0min up vs 5min	2.10852	2.10852	0min up vs 15min	1.13431	1.13431	0min up vs 30min
29968	17456293	NM_001167757 // Ankrd7 // ankyrin repeat domain 7 // 6 A2|6 // 75196 /// NM_029202 // A	Ankrd7	NM_001167757	3.54836	4.5172	4.68525	4.26696	0.51092	-1.95726	0min down vs 5min	0.454742	-2.19905	0min down vs 15min	0.607689	-1.64558	0min down vs 30min
13714	17293386	ENSMUST00000021888 // Ctsq // cathepsin Q // 13 B3|13 35.0 cM // 104002 /// NM_029636 /	Ctsq	ENSMUST00000021888	3.05073	3.96105	4.11785	3.7956	0.532068	-1.87946	0min down vs 5min	0.477272	-2.09524	0min down vs 15min	0.596726	-1.67581	0min down vs 30min
32113	17475447	NM_007814 // Cyp2b19 // cytochrome P450, family 2, subfamily b, polypeptide 19 // 7 A3|	Cyp2b19	NM_007814	4.66971	5.29911	5.70383	5.39672	0.646445	-1.54692	0min down vs 5min	0.488313	-2.04786	0min down vs 15min	0.604154	-1.65521	0min down vs 30min
16437	17319674	NR_003552 // Cyp2d13 // cytochrome P450, family 2, subfamily d, polypeptide 13 // 15 E1	Cyp2d13	NR_003552	8.25561	8.3982	9.35152	8.56333	0.90589	-1.10389	0min down vs 5min	0.46784	-2.13748	0min down vs 15min	0.807916	-1.23775	0min down vs 30min
38393	17537034	NM_173436 // Cypt2 // cysteine-rich perinuclear theca 2 // X D|X // 245566 /// ENSMUST0	Cypt2	NM_173436	4.31093	3.45715	3.29581	3.68583	1.80723	1.80723	0min up vs 5min	2.02106	2.02106	0min up vs 15min	1.54231	1.54231	0min up vs 30min
12670	17284696	NR_028421 // D430020J02Rik // RIKEN cDNA D430020J02 gene // 12 F2|12 // 319545	D430020J02Rik	NR_028421	4.99932	4.67402	3.87957	4.45198	1.25293	1.25293	0min up vs 5min	2.17309	2.17309	0min up vs 15min	1.4614	1.4614	0min up vs 30min
32432	17478730	NM_008071 // Gabrb3 // gamma-aminobutyric acid (GABA) A receptor, subunit beta 3 // 7 C	Gabrb3	NM_008071	9.39631	8.61348	8.18912	7.75713	1.7205	1.7205	0min up vs 5min	2.30888	2.30888	0min up vs 15min	3.1149	3.1149	0min up vs 30min
29470	17450477	NM_194336 // Gbp6 // guanylate binding protein 6 // 5 E5|5 // 100702 /// ENSMUST0000005	Gbp6	NM_194336	3.65063	3.82213	4.88756	3.7838	0.887917	-1.12623	0min down vs 5min	0.424274	-2.35697	0min down vs 15min	0.911823	-1.0967	0min down vs 30min
26684	17421394	NR_030771 // Gm13034 // SWI/SNF related, matrix associated, actin dependent regulator o	Gm13034	NR_030771	6.64473	5.73625	5.31277	5.54847	1.87707	1.87707	0min up vs 5min	2.51745	2.51745	0min up vs 15min	2.13799	2.13799	0min up vs 30min
38309	17536225	NM_001205268 // Gm14781 // predicted gene 14781 // X C2|X // 629542 /// ENSMUST00000078	Gm14781	NM_001205268	1.52009	1.68001	2.95957	2.78937	0.895076	-1.11722	0min down vs 5min	0.368702	-2.71222	0min down vs 15min	0.414868	-2.4104	0min down vs 30min
37953	17533170	NM_001081564 // Gm6592 // predicted gene 6592 // X A1.1|X // 625480 /// ENSMUST00000115	Gm6592	NM_001081564	3.18079	2.75023	4.42081	4.18423	1.34776	1.34776	0min up vs 5min	0.423368	-2.36201	0min down vs 15min	0.498808	-2.00478	0min down vs 30min
17880	17333889	ENSMUST00000170486 // Gm7732 // predicted gene 7732 // 17 A3.2|17 // 665654 /// ENSMUST	Gm7732	ENSMUST00000170486	4.00978	4.59737	5.04417	4.71561	0.665456	-1.50273	0min down vs 5min	0.488223	-2.04825	0min down vs 15min	0.613088	-1.63109	0min down vs 30min
12754	17285631	NM_145451 // Gpx6 // glutathione peroxidase 6 // 13 A3.1|13 // 75512 /// ENSMUST0000000	Gpx6	NM_145451	9.55655	9.33992	8.46878	8.52611	1.16201	1.16201	0min up vs 5min	2.12545	2.12545	0min up vs 15min	2.04265	2.04265	0min up vs 30min
25411	17408315	ENSMUST00000044094 // Hsd3b5 // hydroxy-delta-5-steroid dehydrogenase, 3 beta- and ster	Hsd3b5	ENSMUST00000044094	4.08859	4.0835	5.17674	3.82811	1.00354	1.00354	0min up vs 5min	0.470367	-2.126	0min down vs 15min	1.19788	1.19788	0min up vs 30min
31204	17467377	AB016620 // Igkv9-124 // immunoglobulin kappa chain variable 9-124 // 6 C1|6 // 243431	Igkv9-124	AB016620	2.56541	2.5421	3.70211	2.98046	1.01629	1.01629	0min up vs 5min	0.454797	-2.19878	0min down vs 15min	0.749994	-1.33334	0min down vs 30min
32321	17477292	NM_008457 // Klk1b8 // kallikrein 1-related peptidase b8 // 7 B4|7 23.21 cM // 16624 //	Klk1b8	NM_008457	5.67646	5.69755	4.42918	4.83413	0.985492	-1.01472	0min down vs 5min	2.37393	2.37393	0min up vs 15min	1.79295	1.79295	0min up vs 30min
17155	17326933	D89901 // Krtap6-3 // keratin associated protein 6-3 // 16 C3.3|16 // 100040249	Krtap6-3	D89901	2.12856	2.5767	3.48736	2.85521	0.732989	-1.36428	0min down vs 5min	0.389905	-2.56473	0min down vs 15min	0.604305	-1.65479	0min down vs 30min
39795	17547530	XM_003688876 // LOC100862148 // uncharacterized LOC100862148 // --- // 100862148 /// XM	LOC100862148	XM_003688876	1.40761	2.17071	2.47791	1.96651	0.589227	-1.69714	0min down vs 5min	0.476219	-2.09987	0min down vs 15min	0.678818	-1.47315	0min down vs 30min
18631	17341390	XM_003689426 // LOC100862544 // sperm motility kinase Y-like // --- // 100862544 /// EN	LOC100862544	XM_003689426	3.34604	4.10522	4.64878	4.31426	0.59083	-1.69253	0min down vs 5min	0.405356	-2.46697	0min down vs 15min	0.511136	-1.95642	0min down vs 30min
39138	17543139	NM_010759 // Mageb1 // melanoma antigen, family B, 1 // X C2|X 35.0 cM // 17145 /// ENS	Mageb1	NM_010759	2.44072	2.43291	3.45844	2.5138	1.00543	1.00543	0min up vs 5min	0.493896	-2.02472	0min down vs 15min	0.950608	-1.05196	0min down vs 30min
28049	17435769	NR_035486 // Mir1960 // microRNA 1960 // --- // 100316709	Mir1960	NR_035486	3.81465	4.32127	5.02902	4.72852	0.703871	-1.42072	0min down vs 5min	0.43096	-2.3204	0min down vs 15min	0.530759	-1.8841	0min down vs 30min
8933	17247944	NR_029797 // Mir216a // microRNA 216a // 11|11 // 387212	Mir216a	NR_029797	3.64725	4.48227	4.72787	4.33063	0.560573	-1.78389	0min down vs 5min	0.472825	-2.11495	0min down vs 15min	0.622703	-1.6059	0min down vs 30min
39027	17542096	NR_030149 // Mir465 // microRNA 465 // X|X // 723888	Mir465	NR_030149	1.51482	2.00137	3.02951	3.33569	0.713728	-1.40109	0min down vs 5min	0.349972	-2.85737	0min down vs 15min	0.28305	-3.53294	0min down vs 30min
32487	17479301	NR_029826 // Mir7-2 // microRNA 7-2 // 7|7 // 723884	Mir7-2	NR_029826	4.17326	4.49926	5.21795	5.29666	0.797746	-1.25353	0min down vs 5min	0.48475	-2.06292	0min down vs 15min	0.459011	-2.17859	0min down vs 30min
38664	17538846	NR_029732 // Mirlet7f-2 // microRNA let7f-2 // X|X // 387253	Mirlet7f-2	NR_029732	1.55664	2.27989	2.84439	1.6959	0.605735	-1.65089	0min down vs 5min	0.40959	-2.44146	0min down vs 15min	0.907989	-1.10134	0min down vs 30min
19005	17344862	ENSMUST00000058046 // Olfr101 // olfactory receptor 101 // 17 B1|17 // 258831 /// NM_14	Olfr101	ENSMUST00000058046	3.93591	4.8762	5.07743	4.46852	0.52113	-1.91891	0min down vs 5min	0.453282	-2.20613	0min down vs 15min	0.691302	-1.44655	0min down vs 30min
23216	17387642	NM_146577 // Olfr1043 // olfactory receptor 1043 // 2 E1|2 // 258570 /// ENSMUST0000009	Olfr1043	NM_146577	4.21807	4.64478	5.31472	4.71567	0.74396	-1.34416	0min down vs 5min	0.467601	-2.13858	0min down vs 15min	0.708287	-1.41186	0min down vs 30min
18234	17337576	NM_146328 // Olfr110 // olfactory receptor 110 // 17 B1|17 // 258325 /// ENSMUST0000016	Olfr110	NM_146328	4.07097	5.00075	5.07842	4.51409	0.524938	-1.90499	0min down vs 5min	0.497425	-2.01035	0min down vs 15min	0.735543	-1.35954	0min down vs 30min
23253	17387728	NM_146591 // Olfr1101 // olfactory receptor 1101 // 2 E1|2 // 258584 /// ENSMUST0000009	Olfr1101	NM_146591	4.34222	4.01184	3.1718	3.82432	1.25734	1.25734	0min up vs 5min	2.25076	2.25076	0min up vs 15min	1.43187	1.43187	0min up vs 30min
23286	17387822	NM_207566 // Olfr1173 // olfactory receptor 1173 // 2 D|2 // 404329 /// ENSMUST00000099	Olfr1173	NM_207566	2.78963	3.46278	4.42833	2.57928	0.627138	-1.59454	0min down vs 5min	0.321146	-3.11385	0min down vs 15min	1.15698	1.15698	0min up vs 30min
18239	17337591	NM_146629 // Olfr121 // olfactory receptor 121 // 17 B1|17 // 258622 /// ENSMUST0000007	Olfr121	NM_146629	3.36738	4.32122	4.45167	4.37314	0.516256	-1.93702	0min down vs 5min	0.471624	-2.12033	0min down vs 15min	0.498007	-2.008	0min down vs 30min
17602	17331274	ENSMUST00000084791 // Olfr206 // olfactory receptor 206 // 16 C2|16 // 258993 /// NM_14	Olfr206	ENSMUST00000084791	2.77847	3.21594	3.81988	3.02002	0.738428	-1.35423	0min down vs 5min	0.485851	-2.05824	0min down vs 15min	0.845836	-1.18226	0min down vs 30min
21601	17370330	NM_146949 // Olfr339 // olfactory receptor 339 // 2 C1|2 // 258951 /// ENSMUST000000714	Olfr339	NM_146949	4.37761	5.14256	3.2256	3.72985	0.588472	-1.69932	0min down vs 5min	2.22223	2.22223	0min up vs 15min	1.56673	1.56673	0min up vs 30min
34988	17502369	NM_146539 // Olfr373 // olfactory receptor 373 // 8 B3.3|8 // 258532 /// ENSMUST0000007	Olfr373	NM_146539	4.80507	5.06587	5.92276	4.53573	0.834628	-1.19814	0min down vs 5min	0.460832	-2.16999	0min down vs 15min	1.20526	1.20526	0min up vs 30min
32690	17481254	NM_147120 // Olfr638 // olfactory receptor 638 // 7 E3|7 // 259124 /// ENSMUST000000981	Olfr638	NM_147120	4.73266	4.28944	3.70663	4.49928	1.35963	1.35963	0min up vs 5min	2.03641	2.03641	0min up vs 15min	1.17558	1.17558	0min up vs 30min
7984	17238663	NM_146729 // Olfr784 // olfactory receptor 784 // 10 D3|10 // 258724 /// ENSMUST0000008	Olfr784	NM_146729	2.24042	2.68738	3.38106	3.59121	0.733587	-1.36317	0min down vs 5min	0.453559	-2.20479	0min down vs 15min	0.392076	-2.55053	0min down vs 30min
8789	17246443	NM_207159 // Olfr814 // olfactory receptor 814 // 10 D3|10 // 259165 /// ENSMUST0000008	Olfr814	NM_207159	3.18973	3.05651	2.12886	2.90799	1.09674	1.09674	0min up vs 5min	2.08619	2.08619	0min up vs 15min	1.21566	1.21566	0min up vs 30min
8790	17246445	NM_146670 // Olfr815 // olfactory receptor 815 // 10 D3|10 // 258665 /// ENSMUST0000007	Olfr815	NM_146670	2.03723	2.73082	3.05134	2.53721	0.618314	-1.6173	0min down vs 5min	0.495134	-2.01965	0min down vs 15min	0.707119	-1.41419	0min down vs 30min
36392	17516286	NM_146611 // Olfr970 // olfactory receptor 970 // 9 A5-B|9 // 258604 /// ENSMUST0000007	Olfr970	NM_146611	1.97721	2.6113	3.33525	2.6113	0.644343	-1.55197	0min down vs 5min	0.390111	-2.56337	0min down vs 15min	0.644343	-1.55197	0min down vs 30min
38090	17534287	NM_001040089 // Rhox3f // reproductive homeobox 3F // X A3.3|X // 621852 /// ENSMUST000	Rhox3f	NM_001040089	2.93097	3.7114	4.36751	2.44149	0.582192	-1.71765	0min down vs 5min	0.369452	-2.70671	0min down vs 15min	1.40394	1.40394	0min up vs 30min
33701	17491205	NM_009117 // Saa1 // serum amyloid A 1 // 7 B4|7 23.5 cM // 20208 /// ENSMUST0000012808	Saa1	NM_009117	3.34671	3.87237	4.408	4.67547	0.694642	-1.43959	0min down vs 5min	0.479204	-2.0868	0min down vs 15min	0.398109	-2.51187	0min down vs 30min
36006	17512940	AK082638 // Sf3b3 // splicing factor 3b, subunit 3 // 8 E1|8 53.5 cM // 101943	Sf3b3	AK082638	2.64515	2.55997	3.67811	2.89164	1.06082	1.06082	0min up vs 5min	0.488708	-2.04621	0min down vs 15min	0.842949	-1.18631	0min down vs 30min
37009	17523190	NR_002902 // Snora62 // small nucleolar RNA, H/ACA box 62 // 9 F4|9 // 104433	Snora62	NR_002902	7.05882	7.82959	8.71563	8.88328	0.586108	-1.70617	0min down vs 5min	0.317141	-3.15317	0min down vs 15min	0.282347	-3.54174	0min down vs 30min
38894	17541008	NR_002900 // Snora69 // small nucleolar RNA, H/ACA box 69 // X A3.3|X // 104369	Snora69	NR_002900	7.0982	7.41255	8.19153	8.25295	0.804216	-1.24345	0min down vs 5min	0.46868	-2.13365	0min down vs 15min	0.449145	-2.22645	0min down vs 30min
19450	17349552	NR_002905 // Snora74a // small nucleolar RNA, H/ACA box 74A // 18B2|18 // 436583 /// X9	Snora74a	NR_002905	8.67456	9.3658	10.0914	10.1691	0.619322	-1.61467	0min down vs 5min	0.374543	-2.66992	0min down vs 15min	0.354895	-2.81774	0min down vs 30min
36005	17512938	NR_028559 // Snord111 // small nucleolar RNA, C/D box 111 // 8|8 // 100217465	Snord111	NR_028559	6.0447	5.87761	5.03632	5.62507	1.1228	1.1228	0min up vs 5min	2.01165	2.01165	0min up vs 15min	1.33759	1.33759	0min up vs 30min
32024	17474858	ENSMUST00000098702 // Vmn1r173 // vomeronasal 1 receptor 173 // 7 A3|7 // 545934	Vmn1r173	ENSMUST00000098702	2.53406	3.32758	3.93513	2.41133	0.576936	-1.7333	0min down vs 5min	0.37865	-2.64096	0min down vs 15min	1.0888	1.0888	0min up vs 30min
12783	17285759	NM_134244 // Vmn1r197 // vomeronasal 1 receptor 197 // 13 A3.1|13 // 171278 /// ENSMUST	Vmn1r197	NM_134244	2.2699	2.92355	3.48242	3.04008	0.635669	-1.57314	0min down vs 5min	0.431516	-2.31741	0min down vs 15min	0.586345	-1.70548	0min down vs 30min
31169	17467203	NM_001166729 // Vmn1r31 // vomeronasal 1 receptor 31 // 6 B3|6 // 626828 /// ENSMUST000	Vmn1r31	NM_001166729	3.15977	3.98563	4.81087	4.19953	0.564148	-1.77259	0min down vs 5min	0.318398	-3.14073	0min down vs 15min	0.486409	-2.05588	0min down vs 30min
26817	17422933	NM_009485 // Vmn2r123 // vomeronasal 2, receptor 123 // 14|14 // 22300 /// NM_009485 //	Vmn2r123	NM_009485	4.05406	4.40074	5.2393	4.01353	0.786391	-1.27163	0min down vs 5min	0.439753	-2.274	0min down vs 15min	1.0285	1.0285	0min up vs 30min
33181	17486425	NM_001105191 // Vmn2r52 // vomeronasal 2, receptor 52 // 7 A1|7 // 384534	Vmn2r52	NM_001105191	1.52962	2.3883	2.63795	2.16984	0.551457	-1.81338	0min down vs 5min	0.463832	-2.15595	0min down vs 15min	0.641618	-1.55856	0min down vs 30min
29499	17450856	NM_001104620 // Vmn2r8 // vomeronasal 2, receptor 8 // 5 F|5 // 627479 /// ENSMUST00000	Vmn2r8	NM_001104620	3.5404	4.41456	4.5424	3.78963	0.545571	-1.83294	0min down vs 5min	0.499308	-2.00277	0min down vs 15min	0.841346	-1.18857	0min down vs 30min
17858	17333762	NM_001104542 // Vmn2r93 // vomeronasal 2, receptor 93 // 17 A3.2|17 // 627132 /// ENSMU	Vmn2r93	NM_001104542	3.0882	4.00931	4.2789	4.0221	0.5281	-1.89358	0min down vs 5min	0.438089	-2.28264	0min down vs 15min	0.523442	-1.91043	0min down vs 30min
39159	17543365	NM_177789 // Vsig4 // V-set and immunoglobulin domain containing 4 // X C3|X // 278180	Vsig4	NM_177789	5.89725	6.29666	7.1448	5.95803	0.758168	-1.31897	0min down vs 5min	0.421163	-2.37438	0min down vs 15min	0.958749	-1.04303	0min down vs 30min
38233	17535503	NM_001081643 // Xlr3b // X-linked lymphocyte-regulated 3B // X A7.2|X // 574437 /// ENS	Xlr3b	NM_001081643	4.4225	4.1553	3.33422	4.35833	1.20346	1.20346	0min up vs 5min	2.1262	2.1262	0min up vs 15min	1.04548	1.04548	0min up vs 30min
25131	17405827	NM_133675 // 1110032A04Rik // RIKEN cDNA 1110032A04 gene // 3|3 E3 // 66183 /// NM_0011	1110032A04Rik	NM_133675	5.10426	5.12003	4.778	6.15958	0.989127	-1.01099	0min down vs 5min	1.25375	1.25375	0min up vs 15min	0.481189	-2.07819	0min down vs 30min
38406	17537144	NR_033580 // 4933401B06Rik // GLE1 RNA export mediator pseudogene // X D|X // 71011	4933401B06Rik	NR_033580	3.42313	3.48466	3.87574	4.69137	0.958244	-1.04358	0min down vs 5min	0.730717	-1.36852	0min down vs 15min	0.415167	-2.40867	0min down vs 30min
23791	17392690	NM_080575 // Acss1 // acyl-CoA synthetase short-chain family member 1 // 2 G3|2 // 6873	Acss1	NM_080575	10.1836	9.80442	9.32268	9.11319	1.30059	1.30059	0min up vs 5min	1.81619	1.81619	0min up vs 15min	2.10002	2.10002	0min up vs 30min
40097	17548176	NM_080575 // Acss1 // acyl-CoA synthetase short-chain family member 1 // 2 G3|2 // 6873	Acss1	NM_080575	6.89953	6.53515	6.13106	5.8923	1.28732	1.28732	0min up vs 5min	1.70346	1.70346	0min up vs 15min	2.01005	2.01005	0min up vs 30min
25638	17410905	NM_001033199 // AI747448 // expressed sequence AI747448 // 3 H2|3 // 99709 /// ENSMUST0	AI747448	NM_001033199	3.45704	3.5635	4.29698	5.32731	0.928863	-1.07658	0min down vs 5min	0.558664	-1.78998	0min down vs 15min	0.273522	-3.65601	0min down vs 30min
15124	17306143	NM_177544 // Ang4 // angiogenin, ribonuclease A family, member 4 // 14 C2|14 // 219033	Ang4	NM_177544	3.96595	4.78455	4.61079	5.16094	0.566991	-1.7637	0min down vs 5min	0.639563	-1.56357	0min down vs 15min	0.43679	-2.28943	0min down vs 30min
35469	17507799	ENSMUST00000033846 // Angpt2 // angiopoietin 2 // 8 A1.3|8 9.0 cM // 11601 /// NM_00742	Angpt2	ENSMUST00000033846	6.98329	7.11289	7.26555	8.40778	0.914084	-1.09399	0min down vs 5min	0.822304	-1.2161	0min down vs 15min	0.372552	-2.68419	0min down vs 30min
15968	17314833	NM_009699 // Aqp2 // aquaporin 2 // 15 F1|15 57.8 cM // 11827 /// ENSMUST00000023752 //	Aqp2	NM_009699	8.5447	8.68062	8.72067	9.73903	0.910092	-1.09879	0min down vs 5min	0.885172	-1.12972	0min down vs 15min	0.43699	-2.28838	0min down vs 30min
13050	17288030	NR_028430 // BC052688 // cDNA sequence BC052688 // 13 B3|13 // 432812	BC052688	NR_028430	3.36141	3.89775	3.86436	4.4007	0.689518	-1.45029	0min down vs 5min	0.705661	-1.41711	0min down vs 15min	0.486566	-2.05522	0min down vs 30min
30898	17464580	ENSMUST00000049166 // Bet1 // blocked early in transport 1 homolog (S. cerevisiae) // 6	Bet1	ENSMUST00000049166	7.26651	6.92972	6.81291	6.25906	1.26295	1.26295	0min up vs 5min	1.36945	1.36945	0min up vs 15min	2.01035	2.01035	0min up vs 30min
37845	17532334	NM_031161 // Cck // cholecystokinin // 9 F4|9 71.0 cM // 12424 /// ENSMUST00000035120 /	Cck	NM_031161	6.65303	6.80115	6.96515	8.00525	0.902422	-1.10813	0min down vs 5min	0.805455	-1.24153	0min down vs 15min	0.391688	-2.55305	0min down vs 30min
30749	17463443	NM_053165 // Clec2h // C-type lectin domain family 2, member h // 6 F3|6 // 94071 /// E	Clec2h	NM_053165	10.1302	9.53445	9.23249	8.49046	1.51128	1.51128	0min up vs 5min	1.86313	1.86313	0min up vs 15min	3.11614	3.11614	0min up vs 30min
26836	17423051	NM_007824 // Cyp7a1 // cytochrome P450, family 7, subfamily a, polypeptide 1 // 4 A1|4	Cyp7a1	NM_007824	7.13039	7.249	7.63202	8.19891	0.921073	-1.08569	0min down vs 5min	0.706312	-1.41581	0min down vs 15min	0.476809	-2.09728	0min down vs 30min
6569	17223852	BC137870 // D630023F18Rik // RIKEN cDNA D630023F18 gene // 1 C2|1 // 98303 /// NM_17529	D630023F18Rik	BC137870	9.77668	9.16348	8.82052	8.71255	1.52964	1.52964	0min up vs 5min	1.94013	1.94013	0min up vs 15min	2.0909	2.0909	0min up vs 30min
18413	17339313	NM_013813 // Epb4.1l3 // erythrocyte protein band 4.1-like 3 // 17 E1.3|17 42.5 cM // 1	Epb4.1l3	NM_013813	8.10378	7.46196	7.29981	6.93107	1.56029	1.56029	0min up vs 5min	1.7459	1.7459	0min up vs 15min	2.25434	2.25434	0min up vs 30min
7442	17233384	ENSMUST00000020024 // Fabp7 // fatty acid binding protein 7, brain // 10 B4|10 // 12140	Fabp7	ENSMUST00000020024	9.39762	8.96118	8.6643	8.37038	1.35326	1.35326	0min up vs 5min	1.66246	1.66246	0min up vs 15min	2.03813	2.03813	0min up vs 30min
28155	17437272	AB257856 // Fam184b // family with sequence similarity 184, member B // 5 B3|5 // 58227	Fam184b	AB257856	4.61976	4.7125	4.49556	3.45695	0.937742	-1.06639	0min down vs 5min	1.08991	1.08991	0min up vs 15min	2.23894	2.23894	0min up vs 30min
31533	17470095	NM_033648 // Fxyd4 // FXYD domain-containing ion transport regulator 4 // 6 F1|6 // 108	Fxyd4	NM_033648	7.58821	7.65292	7.78778	8.65987	0.956137	-1.04588	0min down vs 5min	0.870813	-1.14835	0min down vs 15min	0.475772	-2.10185	0min down vs 30min
11460	17274394	XR_108249 // Gm10330 // predicted gene 10330 // --- // 100038586	Gm10330	XR_108249	3.40734	3.69591	3.27516	2.40119	0.818714	-1.22143	0min down vs 5min	1.09595	1.09595	0min up vs 15min	2.00855	2.00855	0min up vs 30min
18973	17344688	XM_003085130 // Gm10499 // predicted gene 10499 // 17 B1|17 // 69717	Gm10499	XM_003085130	5.29678	4.62332	4.49605	4.28942	1.5949	1.5949	0min up vs 5min	1.74198	1.74198	0min up vs 15min	2.01023	2.01023	0min up vs 30min
26113	17415437	NM_001081019 // Gm12657 // predicted gene 12657 // 4 C5|4 // 667250	Gm12657	NM_001081019	2.82241	2.36408	2.56262	3.96982	1.37395	1.37395	0min up vs 5min	1.19731	1.19731	0min up vs 15min	0.451435	-2.21516	0min down vs 30min
22709	17381190	NM_001205282 // Gm14496 // predicted gene 14496 // 2 H4|2 // 672125	Gm14496	NM_001205282	4.54091	4.52941	3.76462	2.81546	1.008	1.008	0min up vs 5min	1.71272	1.71272	0min up vs 15min	3.30685	3.30685	0min up vs 30min
11464	17274412	XR_105453 // Gm19960 // predicted gene, 19960 // --- // 100503913	Gm19960	XR_105453	4.65477	4.89563	4.78819	3.60601	0.846238	-1.1817	0min down vs 5min	0.911666	-1.09689	0min down vs 15min	2.06875	2.06875	0min up vs 30min
31869	17473695	XR_108184 // Gm6909 // predicted gene 6909 // 7 A1|7 // 628737	Gm6909	XR_108184	4.67926	4.41799	5.45048	5.85615	1.19854	1.19854	0min up vs 5min	0.585924	-1.70671	0min down vs 15min	0.442306	-2.26088	0min down vs 30min
16242	17317442	NM_001168274 // Gsdmc2 // gasdermin C2 // 15 D1|15 // 331063 /// NM_177912 // Gsdmc2 //	Gsdmc2	NM_001168274	4.11529	4.03622	4.92116	5.71094	1.05634	1.05634	0min up vs 5min	0.572016	-1.7482	0min down vs 15min	0.330873	-3.0223	0min down vs 30min
16243	17317458	NM_183194 // Gsdmc3 // gasdermin C3 // 15 D1|15 // 270328 /// ENSMUST00000089894 // Gsd	Gsdmc3	NM_183194	4.40406	4.23038	4.57672	5.86868	1.12793	1.12793	0min up vs 5min	0.887205	-1.12714	0min down vs 15min	0.362331	-2.75991	0min down vs 30min
31243	17467483	X14625 // Igkv5-43 // immunoglobulin kappa chain variable 5-43 // 6 C1|6 30.0 cM // 381	Igkv5-43	X14625	4.57504	5.51771	4.42105	3.47158	0.520268	-1.92209	0min down vs 5min	1.11264	1.11264	0min up vs 15min	2.14869	2.14869	0min up vs 30min
32322	17477299	NM_010645 // Klk1b1 // kallikrein 1-related peptidase b1 // 7 B4|7 23.1 cM // 16623 ///	Klk1b1	NM_010645	2.91769	3.5305	3.22809	4.17721	0.653923	-1.52923	0min down vs 5min	0.80642	-1.24005	0min down vs 15min	0.417682	-2.39416	0min down vs 30min
32326	17477331	NM_020268 // Klk1b27 // kallikrein 1-related peptidase b27 // 7 B4|7 23.11 cM // 16619	Klk1b27	NM_020268	5.99432	6.33561	6.45545	4.9393	0.78934	-1.26688	0min down vs 5min	0.726421	-1.37661	0min down vs 15min	2.07775	2.07775	0min up vs 30min
31673	17471757	NM_010651 // Klra9 // killer cell lectin-like receptor subfamily A, member 9 // 6 F3|6	Klra9	NM_010651	5.33874	5.24964	4.90721	4.02776	1.0637	1.0637	0min up vs 5min	1.34866	1.34866	0min up vs 15min	2.4811	2.4811	0min up vs 30min
10988	17269130	NM_025720 // Krtap3-2 // keratin associated protein 3-2 // 11 D|11 // 66708 /// ENSMUST	Krtap3-2	NM_025720	3.45569	3.96895	4.17166	4.47632	0.700634	-1.42728	0min down vs 5min	0.608795	-1.64259	0min down vs 15min	0.4929	-2.02881	0min down vs 30min
25303	17407431	NM_025984 // Lce1a1 // late cornified envelope 1A1 // 3 F1|3 // 67127 /// ENSMUST000000	Lce1a1	NM_025984	2.70436	3.46862	2.80434	3.93317	0.588753	-1.6985	0min down vs 5min	0.933043	-1.07176	0min down vs 15min	0.426669	-2.34373	0min down vs 30min
28437	17439960	XM_003086466 // LOC100503112 // uncharacterized LOC100503112 // --- // 100503112 /// XM	LOC100503112	XM_003086466	4.04168	3.3342	3.81248	2.54203	1.63295	1.63295	0min up vs 5min	1.17218	1.17218	0min up vs 15min	2.82773	2.82773	0min up vs 30min
40382	17548786	XM_003688985 // LOC100862051 // uncharacterized LOC100862051 // --- // 100862051 /// XM	LOC100862051	XM_003688985	7.01833	6.40033	6.74142	5.84164	1.53474	1.53474	0min up vs 5min	1.21159	1.21159	0min up vs 15min	2.26057	2.26057	0min up vs 30min
33817	17491739	NR_030557 // Mir344-2 // microRNA 344-2 // 7|7 // 100124439	Mir344-2	NR_030557	2.9436	3.42968	3.46156	3.96997	0.713965	-1.40063	0min down vs 5min	0.698359	-1.43193	0min down vs 15min	0.490943	-2.0369	0min down vs 30min
21222	17366744	NR_030471 // Mir669a-3 // microRNA 669a-3 // 2|2 // 735272 /// NR_030471 // Mir669a-3 /	Mir669a-3	NR_030471	6.55647	7.17412	7.03202	7.79572	0.651731	-1.53438	0min down vs 5min	0.719192	-1.39045	0min down vs 15min	0.423592	-2.36076	0min down vs 30min
33709	17491315	NM_001177566 // Mrgpra9 // MAS-related GPR, member A9 // 7 B4|7 // 668725 /// ENSMUST00	Mrgpra9	NM_001177566	4.14956	4.98757	4.78652	5.18652	0.559415	-1.78758	0min down vs 5min	0.64307	-1.55504	0min down vs 15min	0.487357	-2.05189	0min down vs 30min
17439	17329864	NM_001145874 // Muc20 // mucin 20 // 16 B3|16 // 224116 /// ENSMUST00000115116 // Muc20	Muc20	NM_001145874	6.13211	6.34056	6.34056	7.24997	0.865465	-1.15545	0min down vs 5min	0.865465	-1.15545	0min down vs 15min	0.460777	-2.17025	0min down vs 30min
33444	17488492	NM_001081115 // Nccrp1 // non-specific cytotoxic cell receptor protein 1 homolog (zebra	Nccrp1	NM_001081115	7.70122	7.73341	8.03547	8.7505	0.977933	-1.02257	0min down vs 5min	0.793196	-1.26072	0min down vs 15min	0.483211	-2.06949	0min down vs 30min
6927	17228234	NM_028749 // Npl // N-acetylneuraminate pyruvate lyase // 1|1 G2 // 74091 /// ENSMUST00	Npl	NM_028749	9.71606	8.97358	8.74422	8.22577	1.67305	1.67305	0min up vs 5min	1.96134	1.96134	0min up vs 15min	2.80946	2.80946	0min up vs 30min
23234	17387681	NM_001011735 // Olfr1066 // olfactory receptor 1066 // 2 D|2 // 257880 /// ENSMUST00000	Olfr1066	NM_001011735	4.12222	4.98177	4.06477	5.34877	0.551125	-1.81447	0min down vs 5min	1.04062	1.04062	0min up vs 15min	0.427338	-2.34007	0min down vs 30min
23243	17387704	NM_146846 // Olfr1087 // olfactory receptor 1087 // 2 E1|2 // 258843 /// ENSMUST0000009	Olfr1087	NM_146846	4.41004	4.56774	4.51978	3.24894	0.896452	-1.11551	0min down vs 5min	0.926756	-1.07903	0min down vs 15min	2.23627	2.23627	0min up vs 30min
23245	17387708	NM_146847 // Olfr1090 // olfactory receptor 1090 // 2 E1|2 // 258844 /// ENSMUST0000009	Olfr1090	NM_146847	4.00489	4.6745	4.27671	5.06605	0.628677	-1.59064	0min down vs 5min	0.828276	-1.20733	0min down vs 15min	0.479248	-2.0866	0min down vs 30min
21878	17372819	NM_207154 // Olfr1102 // olfactory receptor 1102 // 2 D|2 // 228228 /// ENSMUST00000055	Olfr1102	NM_207154	4.19055	3.68866	3.43742	2.71062	1.41607	1.41607	0min up vs 5min	1.68544	1.68544	0min up vs 15min	2.78935	2.78935	0min up vs 30min
23283	17387813	NM_146294 // Olfr1167 // olfactory receptor 1167 // 2 E1|2 // 258291 /// ENSMUST0000009	Olfr1167	NM_146294	5.13432	4.7001	4.80076	4.02374	1.35118	1.35118	0min up vs 5min	1.26011	1.26011	0min up vs 15min	2.15932	2.15932	0min up vs 30min
22039	17374180	ENSMUST00000082167 // Olfr1283 // olfactory receptor 1283 // 2 E3|2 // 228443 /// BC125	Olfr1283	ENSMUST00000082167	3.38122	3.04465	2.72385	2.14244	1.26275	1.26275	0min up vs 5min	1.57721	1.57721	0min up vs 15min	2.36	2.36	0min up vs 30min
36389	17516280	NM_146609 // Olfr150 // olfactory receptor 150 // 9 A5.1|9 // 258602 /// ENSMUST0000007	Olfr150	NM_146609	4.7335	5.06138	5.24747	5.85425	0.796705	-1.25517	0min down vs 5min	0.700295	-1.42797	0min down vs 15min	0.459853	-2.17461	0min down vs 30min
17308	17328539	ENSMUST00000057886 // Olfr19 // olfactory receptor 19 // 16 B1|16 // 18316 /// NM_14633	Olfr19	ENSMUST00000057886	2.5437	3.10485	3.16381	3.56915	0.677763	-1.47544	0min down vs 5min	0.650624	-1.53699	0min down vs 15min	0.491258	-2.03559	0min down vs 30min
17591	17331249	NM_207549 // Olfr192 // olfactory receptor 192 // 16 C1.3|16 // 404309	Olfr192	NM_207549	4.85935	4.53073	4.26182	3.80183	1.25581	1.25581	0min up vs 5min	1.51313	1.51313	0min up vs 15min	2.08136	2.08136	0min up vs 30min
17597	17331264	NM_207550 // Olfr199 // olfactory receptor 199 // 16 C1.3|16 // 404310 /// ENSMUST00000	Olfr199	NM_207550	3.11715	2.5165	3.13059	2.00562	1.51641	1.51641	0min up vs 5min	0.99073	-1.00936	0min down vs 15min	2.16075	2.16075	0min up vs 30min
32682	17481225	NM_001025386 // Olfr243 // olfactory receptor 243 // 7 E3|7 // 436002 /// ENSMUST000000	Olfr243	NM_001025386	4.36345	3.6835	4.15517	2.72074	1.60209	1.60209	0min up vs 5min	1.15531	1.15531	0min up vs 15min	3.12253	3.12253	0min up vs 30min
10663	17265777	ENSMUST00000119863 // Olfr381 // olfactory receptor 381 // 11 B4|11 // 259024 /// NM_14	Olfr381	ENSMUST00000119863	1.7845	2.24382	2.46201	3.05048	0.727327	-1.3749	0min down vs 5min	0.625241	-1.59938	0min down vs 15min	0.415815	-2.40492	0min down vs 30min
10666	17265785	NM_147009 // Olfr389 // olfactory receptor 389 // 11 B4|11 // 259011 /// ENSMUST0000012	Olfr389	NM_147009	3.93163	4.05304	4.40475	2.77299	0.919288	-1.0878	0min down vs 5min	0.720402	-1.38811	0min down vs 15min	2.23246	2.23246	0min up vs 30min
30162	17457981	NM_146273 // Olfr448 // olfactory receptor 448 // 6 B2|6 // 258270 /// ENSMUST000000586	Olfr448	NM_146273	4.69631	5.39653	5.25712	5.74031	0.615479	-1.62475	0min down vs 5min	0.677921	-1.4751	0min down vs 15min	0.484984	-2.06192	0min down vs 30min
34071	17494156	NM_147111 // Olfr586 // olfactory receptor 586 // 7 E3|7 // 259115 /// ENSMUST000000848	Olfr586	NM_147111	5.94767	5.79625	5.47514	4.84363	1.11066	1.11066	0min up vs 5min	1.38755	1.38755	0min up vs 15min	2.14957	2.14957	0min up vs 30min
8786	17246435	ENSMUST00000091986 // Olfr810 // olfactory receptor 810 // 10 D3|10 // 258543 /// NM_14	Olfr810	ENSMUST00000091986	5.48686	5.42368	5.02537	4.41271	1.04477	1.04477	0min up vs 5min	1.37697	1.37697	0min up vs 15min	2.10548	2.10548	0min up vs 30min
37106	17524332	NM_146282 // Olfr846 // olfactory receptor 846 // 9 A2-A5|9 // 258279 /// ENSMUST000000	Olfr846	NM_146282	3.83992	3.72481	3.50802	2.77147	1.08306	1.08306	0min up vs 5min	1.25867	1.25867	0min up vs 15min	2.09718	2.09718	0min up vs 30min
36373	17516235	NM_207560 // Olfr924 // olfactory receptor 924 // 9 A5.1|9 // 404322 /// ENSMUST0000007	Olfr924	NM_207560	3.96256	3.59753	3.08366	2.78982	1.28791	1.28791	0min up vs 5min	1.83897	1.83897	0min up vs 15min	2.25439	2.25439	0min up vs 30min
15722	17312186	NM_028216 // Psca // prostate stem cell antigen // 15 D3|15 // 72373 /// ENSMUST0000002	Psca	NM_028216	5.27784	5.83847	5.61685	8.18002	0.678002	-1.47492	0min down vs 5min	0.79058	-1.26489	0min down vs 15min	0.13377	-7.47555	0min down vs 30min
33263	17487054	NM_001029893 // Psg26 // pregnancy-specific glycoprotein 26 // 7 A2|7 // 574429 /// ENS	Psg26	NM_001029893	2.25158	2.47467	3.16613	3.39774	0.856729	-1.16723	0min down vs 5min	0.530512	-1.88497	0min down vs 15min	0.451827	-2.21324	0min down vs 30min
6142	17219662	NM_175026 // Pyhin1 // pyrin and HIN domain family, member 1 // 1 H3|1 // 236312 /// EN	Pyhin1	NM_175026	5.39778	5.18501	5.47518	4.36622	1.15891	1.15891	0min up vs 5min	0.947764	-1.05511	0min down vs 15min	2.04424	2.04424	0min up vs 30min
6063	17219206	NR_004412 // Rnu1b1 // U1b1 small nuclear RNA // 3 41.6 cM // 19844 /// NR_024200 // Rn	Rnu1b1	NR_004412	7.54418	7.70361	8.37407	8.82022	0.895376	-1.11685	0min down vs 5min	0.56257	-1.77756	0min down vs 15min	0.412927	-2.42173	0min down vs 30min
24584	17400568	NR_004412 // Rnu1b1 // U1b1 small nuclear RNA // 3 41.6 cM // 19844 /// NR_024200 // Rn	Rnu1b1	NR_004412	7.54418	7.70361	8.37407	8.82022	0.895376	-1.11685	0min down vs 5min	0.56257	-1.77756	0min down vs 15min	0.412927	-2.42173	0min down vs 30min
24586	17400579	NR_004412 // Rnu1b1 // U1b1 small nuclear RNA // 3 41.6 cM // 19844 /// NR_024200 // Rn	Rnu1b1	NR_004412	7.54418	7.70361	8.37407	8.82022	0.895376	-1.11685	0min down vs 5min	0.56257	-1.77756	0min down vs 15min	0.412927	-2.42173	0min down vs 30min
24589	17400588	NR_004412 // Rnu1b1 // U1b1 small nuclear RNA // 3 41.6 cM // 19844 /// NR_024200 // Rn	Rnu1b1	NR_004412	7.54418	7.70361	8.37407	8.82022	0.895376	-1.11685	0min down vs 5min	0.56257	-1.77756	0min down vs 15min	0.412927	-2.42173	0min down vs 30min
24590	17400590	NR_004412 // Rnu1b1 // U1b1 small nuclear RNA // 3 41.6 cM // 19844 /// NR_024200 // Rn	Rnu1b1	NR_004412	7.54418	7.70361	8.37407	8.82022	0.895376	-1.11685	0min down vs 5min	0.56257	-1.77756	0min down vs 15min	0.412927	-2.42173	0min down vs 30min
25382	17408038	NR_004412 // Rnu1b1 // U1b1 small nuclear RNA // 3 41.6 cM // 19844 /// NR_024200 // Rn	Rnu1b1	NR_004412	7.54418	7.70361	8.37407	8.82022	0.895376	-1.11685	0min down vs 5min	0.56257	-1.77756	0min down vs 15min	0.412927	-2.42173	0min down vs 30min
25387	17408063	NR_004412 // Rnu1b1 // U1b1 small nuclear RNA // 3 41.6 cM // 19844 /// NR_024200 // Rn	Rnu1b1	NR_004412	7.54418	7.70361	8.37407	8.82022	0.895376	-1.11685	0min down vs 5min	0.56257	-1.77756	0min down vs 15min	0.412927	-2.42173	0min down vs 30min
25388	17408065	NR_004412 // Rnu1b1 // U1b1 small nuclear RNA // 3 41.6 cM // 19844 /// NR_024200 // Rn	Rnu1b1	NR_004412	7.54418	7.70361	8.37407	8.82022	0.895376	-1.11685	0min down vs 5min	0.56257	-1.77756	0min down vs 15min	0.412927	-2.42173	0min down vs 30min
27068	17425278	NR_004412 // Rnu1b1 // U1b1 small nuclear RNA // 3 41.6 cM // 19844 /// NR_024200 // Rn	Rnu1b1	NR_004412	7.54418	7.70361	8.37407	8.82022	0.895376	-1.11685	0min down vs 5min	0.56257	-1.77756	0min down vs 15min	0.412927	-2.42173	0min down vs 30min
16403	17319389	NM_013762 // Rpl3 // ribosomal protein L3 // 15 E1|15 // 27367	Rpl3	NM_013762	5.68115	5.80938	5.37552	4.33462	0.914953	-1.09295	0min down vs 5min	1.23596	1.23596	0min up vs 15min	2.543	2.543	0min up vs 30min
13807	17294222	ENSMUST00000080545 // Rpl9 // ribosomal protein L9 // 5 C3.1|5 // 20005	Rpl9	ENSMUST00000080545	9.06804	8.55472	8.19567	7.94886	1.42733	1.42733	0min up vs 5min	1.83067	1.83067	0min up vs 15min	2.17224	2.17224	0min up vs 30min
15106	17305986	NR_002142 // Rpph1 // ribonuclease P RNA component H1 // 14 C1|14 // 85029	Rpph1	NR_002142	11.799	12.2783	12.6135	13.0021	0.717314	-1.39409	0min down vs 5min	0.568602	-1.7587	0min down vs 15min	0.434327	-2.30241	0min down vs 30min
14743	17302490	NM_022886 // Scel // sciellin // 14|14 E // 64929 /// ENSMUST00000095576 // Scel // sci	Scel	NM_022886	5.92666	6.12622	6.15169	7.3296	0.870818	-1.14835	0min down vs 5min	0.855583	-1.16879	0min down vs 15min	0.378159	-2.64439	0min down vs 30min
11368	17273447	NM_026907 // Sectm1b // secreted and transmembrane 1B // 11 E2|11 // 58210 /// ENSMUST0	Sectm1b	NM_026907	9.40161	8.93849	8.73722	8.1809	1.37852	1.37852	0min up vs 5min	1.5849	1.5849	0min up vs 15min	2.33062	2.33062	0min up vs 30min
20060	17355579	NM_207651 // Slc14a2 // solute carrier family 14 (urea transporter), member 2 // 18 E3|	Slc14a2	NM_207651	6.46775	6.88611	7.15037	7.6215	0.748271	-1.33641	0min down vs 5min	0.623034	-1.60505	0min down vs 15min	0.449454	-2.22492	0min down vs 30min
32899	17483383	NR_034045 // Snora30 // small nucleolar RNA, H/ACA box 30 // 7|7 // 100217442	Snora30	NR_034045	7.48046	7.6288	7.63672	8.55811	0.902288	-1.10829	0min down vs 5min	0.897344	-1.1144	0min down vs 15min	0.4738	-2.1106	0min down vs 30min
23756	17392401	NR_030762 // Snord17 // small nucleolar RNA, C/D box 17 // 2 H1|2 // 100313519	Snord17	NR_030762	8.71209	9.02101	9.31849	9.8028	0.807244	-1.23878	0min down vs 5min	0.656834	-1.52245	0min down vs 15min	0.469531	-2.12978	0min down vs 30min
32790	17482000	NM_145584 // Spon1 // spondin 1, (f-spondin) extracellular matrix protein // 7 F1|7 //	Spon1	NM_145584	7.55414	7.43234	7.51427	8.66572	1.0881	1.0881	0min up vs 5min	1.02803	1.02803	0min up vs 15min	0.462787	-2.16082	0min down vs 30min
25298	17407412	NM_009264 // Sprr1a // small proline-rich protein 1A // 3 F1|3 45.2 cM // 20753 /// ENS	Sprr1a	NM_009264	5.61466	6.29407	6.46306	7.0384	0.624421	-1.60148	0min down vs 5min	0.555401	-1.8005	0min down vs 15min	0.372746	-2.68279	0min down vs 30min
24499	17399854	NM_011468 // Sprr2a1 // small proline-rich protein 2A1 // 3 F1|3 45.2 cM // 20755 /// N	Sprr2a1	NM_011468	7.53506	8.16284	8.0139	8.60595	0.647173	-1.54518	0min down vs 5min	0.717556	-1.39362	0min down vs 15min	0.476025	-2.10073	0min down vs 30min
31901	17473941	NM_009286 // Sult2a2 // sulfotransferase family 2A, dehydroepiandrosterone (DHEA)-prefe	Sult2a2	NM_009286	5.55938	5.68597	5.59871	6.57514	0.915994	-1.09171	0min down vs 5min	0.973106	-1.02764	0min down vs 15min	0.494565	-2.02198	0min down vs 30min
33496	17489214	NM_026815 // Upk1a // uroplakin 1A // 7 B1|7 10.0 cM // 109637 /// ENSMUST00000006476 /	Upk1a	NM_026815	5.87067	6.33195	6.56138	6.91498	0.72634	-1.37677	0min down vs 5min	0.619546	-1.61409	0min down vs 15min	0.484875	-2.06239	0min down vs 30min
17496	17330427	NM_178924 // Upk1b // uroplakin 1B // 16|16 B5-C2 // 22268 /// ENSMUST00000057767 // Up	Upk1b	NM_178924	5.98916	6.47021	6.51429	7.19795	0.716455	-1.39576	0min down vs 5min	0.694896	-1.43906	0min down vs 15min	0.43263	-2.31144	0min down vs 30min
30267	17458946	NM_053233 // Vmn1r11 // vomeronasal 1 receptor 11 // 6|6 // 113860 /// ENSMUST000001769	Vmn1r11	NM_053233	3.46012	3.12139	3.55913	2.362	1.26465	1.26465	0min up vs 5min	0.933677	-1.07103	0min down vs 15min	2.14076	2.14076	0min up vs 30min
32006	17474783	NM_001166750 // Vmn1r143 // vomeronasal 1 receptor 143 // 7 A3|7 // 667469 /// ENSMUST0	Vmn1r143	NM_001166750	5.58137	5.61897	5.53299	4.57629	0.97428	-1.0264	0min down vs 5min	1.03411	1.03411	0min up vs 15min	2.00707	2.00707	0min up vs 30min
13443	17291096	NM_134235 // Vmn1r210 // vomeronasal 1 receptor 210 // 13 A3.1|13 // 171269 /// ENSMUST	Vmn1r210	NM_134235	1.7617	2.74293	1.76471	2.81299	0.50655	-1.97414	0min down vs 5min	0.997918	-1.00209	0min down vs 15min	0.482538	-2.07238	0min down vs 30min
13447	17291108	BC132251 // Vmn1r212 // vomeronasal 1 receptor 212 // 13 A3.1|13 // 171275 /// BC132251	Vmn1r212	BC132251	4.46429	4.60205	3.71411	3.20751	0.908927	-1.1002	0min down vs 5min	1.682	1.682	0min up vs 15min	2.38962	2.38962	0min up vs 30min
17884	17333899	NM_134201 // Vmn1r236 // vomeronasal 1 receptor 236 // 17 A3.2|17 // 171235 /// ENSMUST	Vmn1r236	NM_134201	5.11477	4.94858	4.50773	3.99212	1.12209	1.12209	0min up vs 5min	1.52313	1.52313	0min up vs 15min	2.17746	2.17746	0min up vs 30min
30514	17460768	NM_053222 // Vmn1r52 // vomeronasal 1 receptor 52 // 6 D1|6 // 113849 /// ENSMUST000000	Vmn1r52	NM_053222	3.25375	2.97588	3.95878	1.82235	1.2124	1.2124	0min up vs 5min	0.61343	-1.63018	0min down vs 15min	2.69709	2.69709	0min up vs 30min
33134	17486058	NM_001166733 // Vmn1r61 // vomeronasal 1 receptor 61 // 7 A1|7 // 636731 /// ENSMUST000	Vmn1r61	NM_001166733	2.02062	2.45156	2.17648	3.08803	0.741781	-1.34811	0min down vs 5min	0.897597	-1.11409	0min down vs 15min	0.477176	-2.09566	0min down vs 30min
12787	17285769	NM_134211 // Vmn1r-ps103 // vomeronasal 1 receptor, pseudogene 103 // 13 A3.1|13 // 171	Vmn1r-ps103	NM_134211	2.82018	2.26858	2.87197	4.03485	1.46572	1.46572	0min up vs 5min	0.964741	-1.03655	0min down vs 15min	0.430872	-2.32087	0min down vs 30min
31577	17470654	ENSMUST00000170808 // Vmn2r22 // vomeronasal 2, receptor 22 // 6 F2|6 // 546913	Vmn2r22	ENSMUST00000170808	4.21134	4.6051	4.10648	3.16762	0.76114	-1.31382	0min down vs 5min	1.07539	1.07539	0min up vs 15min	2.06153	2.06153	0min up vs 30min
29787	17454335	NM_013844 // Zfp68 // zinc finger protein 68 // 5 G2|5 79.0 cM // 24135 /// NM_00116379	Zfp68	NM_013844	9.03271	8.60408	8.65694	7.96797	1.34596	1.34596	0min up vs 5min	1.29754	1.29754	0min up vs 15min	2.0918	2.0918	0min up vs 30min
